# Supplementary material for: The Incidence of Myocarditis and Pericarditis in Post COVID-19 Unvaccinated Patients—A Large Population-Based Study
Source: J Clin Med. 2022 Apr 15;11(8):2219. doi: 10.3390/jcm11082219 (PMC9025013; doi:10.3390/jcm11082219)
Supplement: Supplementary file 1 [file jcm-11-02219-s001.zip]

Archive with 1 entries (1 files):
- jcm-1674243-supplementary.pdf
